# Supplementary material for: Porin threading drives receptor disengagement and establishes active colicin transport through Escherichia coli OmpF
Source: EMBO J. 2021 Sep 13;40(21):e108610. doi: 10.15252/embj.2021108610 (PMC8561637; doi:10.15252/embj.2021108610)
Supplement: Supplementary file 2 — Movie EV1 [file EMBJ-40-e108610-s004.zip]

Archive with 5 entries (4 files):
- movie_EV1_caption.docx
- movie_ray1000_1000.mpg
- __MACOSX/
- __MACOSX/._movie_EV1_caption.docx
- __MACOSX/._movie_ray1000_1000.mpg
