# Supplementary material for: Porin threading drives receptor disengagement and establishes active colicin transport through Escherichia coli OmpF
Source: EMBO J. 2021 Sep 13;40(21):e108610. doi: 10.15252/embj.2021108610 (PMC8561637; doi:10.15252/embj.2021108610)
Supplement: Supplementary file 4 — Source Data Figure 6 [file EMBJ-40-e108610-s005.zip]

Archive with 2 entries (2 files):
- embj2021108610-sup-0004-Fig6_assay_part1.zip
- embj2021108610-sup-0005-Fig6_assay_part2.zip
